# Supplementary material for: ﻿Violashiweii, a new species of Viola (Violaceae) from karst forest in Guizhou, China
Source: PhytoKeys. 2022 May 16;196:63–89. doi: 10.3897/phytokeys.196.83176 (PMC9848997; doi:10.3897/phytokeys.196.83176)
Supplement: XML Treatment for Viola shiweii [file phytokeys.196.83176-treatment1.xml]

<!DOCTYPE tp:taxon-treatment
  PUBLIC "-//TaxonX//DTD Taxonomic Treatment Publishing DTD v0 20100105//EN" "tax-treatment-NSO.dtd">
<tp:taxon-treatment xmlns:tp="http://www.plazi.org/taxpub"><tp:treatment-meta><kwd-group><label>Taxon classification</label><kwd>
                <named-content content-type="kingdom">Plantae</named-content>
              </kwd><kwd>
                <named-content content-type="order">Lepidoptera</named-content>
              </kwd><kwd>
                <named-content content-type="family">Hesperiidae</named-content>
              </kwd></kwd-group><mixed-citation publication-type="journal"><person-group><name><surname>Li</surname><given-names>Xiao-Chen</given-names></name><name><surname>Wang</surname><given-names>Zheng-Wei</given-names></name><name><surname>Wang</surname><given-names>Qi</given-names></name><name><surname>Ge</surname><given-names>Bin-Jie</given-names></name><name><surname>Chen</surname><given-names>Bin</given-names></name><name><surname>Yu</surname><given-names>Ping</given-names></name><name><surname>Zhong</surname><given-names>Xin</given-names></name></person-group><article-title>﻿<italic><tp:taxon-name><tp:taxon-name-part taxon-name-part-type="genus" reg="Viola">Viola</tp:taxon-name-part><tp:taxon-name-part taxon-name-part-type="species" reg="shiweii">shiweii</tp:taxon-name-part></tp:taxon-name></italic>, a new species of <italic><tp:taxon-name><tp:taxon-name-part taxon-name-part-type="genus" reg="Viola">Viola</tp:taxon-name-part></tp:taxon-name></italic> (<tp:taxon-name><tp:taxon-name-part taxon-name-part-type="family">Violaceae</tp:taxon-name-part></tp:taxon-name>) from karst forest in Guizhou, China</article-title><source>PhytoKeys</source><day>16</day><month>05</month><year>2022</year><volume>196</volume><fpage>63</fpage><lpage>89</lpage><pub-id pub-id-type="doi">10.3897/phytokeys.196.83176</pub-id></mixed-citation></tp:treatment-meta><tp:nomenclature><label>﻿</label><tp:taxon-name>
              <object-id xmlns:xlink="http://www.w3.org/1999/xlink" content-type="arpha" xlink:type="simple">2EEA7109-CB24-54DD-9C0A-9C30C75088C3</object-id>
              <tp:taxon-name-part taxon-name-part-type="genus" reg="Viola">Viola</tp:taxon-name-part>
              <tp:taxon-name-part taxon-name-part-type="species" reg="shiweii">shiweii</tp:taxon-name-part>
              <object-id xmlns:xlink="http://www.w3.org/1999/xlink" content-type="ipni" xlink:type="simple">urn:lsid:ipni.org:names:77297809-1</object-id>
            </tp:taxon-name><tp:taxon-authority>Xiao C. Li &amp; Z. W. Wang</tp:taxon-authority><tp:taxon-status xmlns:xlink="http://www.w3.org/1999/xlink" xlink:type="simple">sp. nov.</tp:taxon-status><xref ref-type="fig" rid="F2">Figs 2</xref><xref ref-type="fig" rid="F3">, 3</xref><xref ref-type="app" rid="app1">, Appendix 1</xref><xref ref-type="fig" rid="F7">: Figs A1</xref><xref ref-type="fig" rid="F8">, A2</xref><xref ref-type="fig" rid="F9">, A3</xref><xref ref-type="fig" rid="F10">, A4</xref><xref ref-type="fig" rid="F11">, A5</xref><xref ref-type="fig" rid="F12">, A6</xref><xref ref-type="fig" rid="F13">, A7</xref><xref ref-type="fig" rid="F14">, A8</xref><xref ref-type="fig" rid="F15">, A9</xref><xref ref-type="fig" rid="F16">, A10</xref><xref ref-type="fig" rid="F17">, A11</xref><xref ref-type="fig" rid="F18">, A12</xref></tp:nomenclature><tp:treatment-sec sec-type="material" id="SECID0EH5AE"><title>Type.</title><p><bold>China.</bold> Shanghai Chenshan Botanical Garden, cultivated plants collected from Guizhou, Qiannan Buyi and Miao Autonomous Prefecture (黔南布依族苗族自治区), Libo county (荔波县), Maolan National Nature Reserve (茂兰国家级自然保护区), on the rocks along the karst forest margin, <named-content xmlns:xlink="http://www.w3.org/1999/xlink" content-type="dwc:verbatimCoordinates" xlink:type="simple"><named-content content-type="geo-json" specific-use="{&#34;type&#34;:&#34;Point&#34;,&#34;coordinates&#34;:[107.917433,25.277529]}" id="NCID0ES5AE" xlink:type="simple">25°16'39.1039"N, 107°55'2.7598"E</named-content></named-content>, 867 m elevation, 9 Nov 2019, Wang Zheng-wei and Li Xiao-chen, LXC00927 <bold><italic>Holotype</italic></bold>: CSH0182173 (<abbrev xmlns:xlink="http://www.w3.org/1999/xlink" xlink:title="Chenshan Herbarium" id="ABBRID0E15AE" xlink:type="simple">CSH</abbrev>!); <bold><italic>isotypes</italic></bold>: ZJFC!, CSFI!, IBSC!.</p><fig id="F2" position="float" orientation="portrait"><object-id xmlns:xlink="http://www.w3.org/1999/xlink" content-type="doi" xlink:type="simple">10.3897/phytokeys.196.83176.figure2</object-id><object-id xmlns:xlink="http://www.w3.org/1999/xlink" content-type="arpha" xlink:type="simple">08758BFD-D1B5-58AD-808D-AFB14AC93619</object-id><label>Figure 2.</label><caption><p><italic><tp:taxon-name><tp:taxon-name-part taxon-name-part-type="genus" reg="Viola">Viola</tp:taxon-name-part><tp:taxon-name-part taxon-name-part-type="species" reg="shiweii">shiweii</tp:taxon-name-part></tp:taxon-name></italic> sp. nov. <bold>A</bold> flower side view <bold>B</bold> flower front view <bold>C</bold> habit <bold>D</bold> stipule <bold>E</bold> capsule <bold>F</bold> stamens and pistil.</p></caption><graphic xmlns:xlink="http://www.w3.org/1999/xlink" xlink:href="phytokeys-196-063_article-83176__-g002.jpg" position="float" orientation="portrait" xlink:type="simple" id="oo_683701.jpg"><uri content-type="original_file" xlink:type="simple">https://binary.pensoft.net/fig/683701</uri></graphic></fig></tp:treatment-sec><tp:treatment-sec sec-type="diagnosis" id="SECID0EGAAG"><title>Diagnosis.</title><p>The new species is morphologically most similar to <italic><tp:taxon-name><tp:taxon-name-part taxon-name-part-type="genus" reg="Viola">V.</tp:taxon-name-part><tp:taxon-name-part taxon-name-part-type="species" reg="kwangtungensis">kwangtungensis</tp:taxon-name-part></tp:taxon-name></italic> Melchior in its glabrous lateral petals and stoloniferous habit, but can be distinguished by its obtuse teeth along the leaf margin, its abaxially pale green leaf blade and its broader and entire sepals with a distinct basal appendage.</p></tp:treatment-sec><tp:treatment-sec sec-type="description" id="SECID0EXAAG"><title>Description.</title><p>Perennial herb, acaulescent, with stolons. Rhizome short, straight or oblique, densely noded, usually covered by brown remains of stipules. <bold>Stipules</bold> free, brown, broadly lanceolate, 5–10 mm long, margin long fimbriate-dentate, lobes remotely dentate. <bold>Basal leaves</bold> glabrous, slightly grooved, with petioles stout, petioles unequal in length; blade thick leathery, ovate or suborbicular, 15–30 × 15–20 mm, base deep cordate, apex usually obtuse, abaxially green, scabrous, abaxially greyish-green, mid-vein distinct above, glabrous on both surfaces, margin glandular-serrate or shallowly glandular-crenate, slightly wavy, teeth obtuse at the apex; <bold>stolon leaves</bold> scattered, smaller. Pedicel equal to or longer than petiole, two bracts narrowly lanceolate, at the middle or lower part of the pedicel. <bold>Sepals</bold> 5, ca. 6 mm long and 2 mm wide, lanceolate, glabrous, margin narrowly membranous, apex somewhat acute, base distinctly decurrent, apex obtuse or shallowly dentate. Flower 1.5–2.5 cm in diameter, <bold>petals</bold> 5, white, posterior and lateral ones obovate, ca. 1.2 cm × 5 mm, narrow at the base, lateral petals purplish near the middle, glabrous, anterior petal shorter, ca. 10 mm (spur included) long, oblong, purple-veined, apex rounded, obtuse, spur saccate, 2–3 mm long and 1.5 mm wide. <bold>Style</bold> clavate, base geniculate, stigmas flattened on top, narrowly margined on lateral sides and abaxially, shortly beaked ventrally. <bold>Capsule</bold> ellipsoid, valves carinate, ca. 10 mm long and 2.5 mm wide, glabrous. <bold>Seeds</bold> black, ca. 2 mm long and 1 mm in diameter.</p><fig id="F3" position="float" orientation="portrait"><object-id xmlns:xlink="http://www.w3.org/1999/xlink" content-type="doi" xlink:type="simple">10.3897/phytokeys.196.83176.figure3</object-id><object-id xmlns:xlink="http://www.w3.org/1999/xlink" content-type="arpha" xlink:type="simple">94FCDE92-EE77-5EA1-9EC7-24121E6B6B8F</object-id><label>Figure 3.</label><caption><p><italic><tp:taxon-name><tp:taxon-name-part taxon-name-part-type="genus" reg="Viola">Viola</tp:taxon-name-part><tp:taxon-name-part taxon-name-part-type="species" reg="shiweii">shiweii</tp:taxon-name-part></tp:taxon-name></italic> sp. nov. <bold>A</bold> petals, sepals, stamens and pistils <bold>B, G</bold> flower in front view and detail of a longitudinal section in side <bold>C, H</bold> basal leaf adaxially and abaxially <bold>D</bold> cleistogamous flowers <bold>E</bold> capsule and seeds <bold>F</bold> margin teeth <bold>I</bold> stipule <bold>J</bold> leaves on stolons.</p></caption><graphic xmlns:xlink="http://www.w3.org/1999/xlink" xlink:href="phytokeys-196-063_article-83176__-g003.jpg" position="float" orientation="portrait" xlink:type="simple" id="oo_683702.jpg"><uri content-type="original_file" xlink:type="simple">https://binary.pensoft.net/fig/683702</uri></graphic></fig></tp:treatment-sec><tp:treatment-sec sec-type="distribution" id="SECID0EVCAG"><title>Distribution and habitat.</title><p>The species was observed to grow on dry and partially shaded limestone, around the karst forest edge, at 700–900 m elevation.</p></tp:treatment-sec><tp:treatment-sec sec-type="material" id="SECID0E1CAG"><title>Additional specimens examined.</title><p><bold>China</bold>, Guizhou, Qiannan Autonomous Prefecture, Libo County, Maolan National Nature Reserve, karst forest, 24 Jul 2008, Zhang Dai-Gui 080724077 (JIU!); <bold>China</bold>, Guizhou, Qiannan Buyi and Miao Autonomous Prefecture, Libo County, Maolan National Nature Reserve, 21 Nov 2021, Li Xiao-chen, Wang Zheng-wei &amp; Wei Hong-jin, LXC02320 (<abbrev xmlns:xlink="http://www.w3.org/1999/xlink" xlink:title="Chenshan Herbarium" id="ABBRID0EEDAG" xlink:type="simple">CSH</abbrev>!), LXC02322 (<abbrev xmlns:xlink="http://www.w3.org/1999/xlink" xlink:title="Chenshan Herbarium" id="ABBRID0EIDAG" xlink:type="simple">CSH</abbrev>!), LXC02323 (<abbrev xmlns:xlink="http://www.w3.org/1999/xlink" xlink:title="Chenshan Herbarium" id="ABBRID0EMDAG" xlink:type="simple">CSH</abbrev>!), LXC02324 (<abbrev xmlns:xlink="http://www.w3.org/1999/xlink" xlink:title="Chenshan Herbarium" id="ABBRID0EQDAG" xlink:type="simple">CSH</abbrev>!), LXC02325 (<abbrev xmlns:xlink="http://www.w3.org/1999/xlink" xlink:title="Chenshan Herbarium" id="ABBRID0EUDAG" xlink:type="simple">CSH</abbrev>!).</p></tp:treatment-sec><tp:treatment-sec sec-type="phenology" id="SECID0EYDAG"><title>Phenology.</title><p>Cultivated plants flower in September-March, fruiting in September.</p></tp:treatment-sec><tp:treatment-sec sec-type="etymology" id="SECID0E4DAG"><title>Etymology.</title><p>The specific name epithet “<italic>shiweii</italic>” was proposed in memory of Deng Shi-wei (191?-1936), who dedicated his life to the exploration of the flora of Guizhou. The Chinese name is given as “世纬堇菜”.</p></tp:treatment-sec><tp:treatment-sec sec-type="conservation status" id="SECID0EFEAG"><title>Conservation status.</title><p>Only two populations of <italic><tp:taxon-name><tp:taxon-name-part taxon-name-part-type="genus" reg="Viola">V.</tp:taxon-name-part><tp:taxon-name-part taxon-name-part-type="species" reg="shiweii">shiweii</tp:taxon-name-part></tp:taxon-name></italic> are currently known from Maolan National Nature Reserve, Libo County, in an area of the karst formation across Guizhou and Guangxi (Fig. <xref ref-type="fig" rid="F4">4</xref>). This species is represented by no more than 200 large and mature individuals. Due to its rarity, the low number of individuals and habitat vulnerability, <italic><tp:taxon-name><tp:taxon-name-part taxon-name-part-type="genus" reg="Viola">V.</tp:taxon-name-part><tp:taxon-name-part taxon-name-part-type="species" reg="shiweii">shiweii</tp:taxon-name-part></tp:taxon-name></italic> is considered to be Critically Endangered (CR, B1), according to the <xref ref-type="bibr" rid="B19">IUCN (2019)</xref>.</p><fig id="F4" position="float" orientation="portrait"><object-id xmlns:xlink="http://www.w3.org/1999/xlink" content-type="doi" xlink:type="simple">10.3897/phytokeys.196.83176.figure4</object-id><object-id xmlns:xlink="http://www.w3.org/1999/xlink" content-type="arpha" xlink:type="simple">22931E10-ED23-53E9-9AD3-3A7B134CF154</object-id><label>Figure 4.</label><caption><p>Habitat and distribution of <italic><tp:taxon-name><tp:taxon-name-part taxon-name-part-type="genus" reg="Viola">Viola</tp:taxon-name-part><tp:taxon-name-part taxon-name-part-type="species" reg="shiweii">shiweii</tp:taxon-name-part></tp:taxon-name></italic>.</p></caption><graphic xmlns:xlink="http://www.w3.org/1999/xlink" xlink:href="phytokeys-196-063_article-83176__-g004.jpg" position="float" orientation="portrait" xlink:type="simple" id="oo_683703.jpg"><uri content-type="original_file" xlink:type="simple">https://binary.pensoft.net/fig/683703</uri></graphic></fig></tp:treatment-sec><tp:treatment-sec><!--Section generated to contain objects referenced in tp:taxon-treatment.--><app id="app1"><title>﻿Appendix 1. Type specimens of <italic><tp:taxon-name><tp:taxon-name-part taxon-name-part-type="genus" reg="Viola">V.</tp:taxon-name-part><tp:taxon-name-part taxon-name-part-type="species" reg="shiweii">shiweii</tp:taxon-name-part></tp:taxon-name></italic>.</title><fig id="F7" position="float" orientation="portrait"><object-id xmlns:xlink="http://www.w3.org/1999/xlink" content-type="doi" xlink:type="simple">10.3897/phytokeys.196.83176.figurea1</object-id><object-id xmlns:xlink="http://www.w3.org/1999/xlink" content-type="arpha" xlink:type="simple">66777752-1053-589B-9934-73CD30FA25E3</object-id><label>Figure A1.</label><caption><p>Holotype: LXC00927 (CSH0182173).</p></caption><graphic xmlns:xlink="http://www.w3.org/1999/xlink" xlink:href="phytokeys-196-063_article-83176__-g007.jpg" position="float" orientation="portrait" xlink:type="simple" id="oo_683706.jpg"><uri content-type="original_file" xlink:type="simple">https://binary.pensoft.net/fig/683706</uri></graphic></fig><fig id="F8" position="float" orientation="portrait"><object-id xmlns:xlink="http://www.w3.org/1999/xlink" content-type="doi" xlink:type="simple">10.3897/phytokeys.196.83176.figurea2</object-id><object-id xmlns:xlink="http://www.w3.org/1999/xlink" content-type="arpha" xlink:type="simple">C14CF421-0147-58F5-BB0B-7A11FF2A25BB</object-id><label>Figure A2.</label><caption><p>Isotype: LXC00927 (CSH0182170).</p></caption><graphic xmlns:xlink="http://www.w3.org/1999/xlink" xlink:href="phytokeys-196-063_article-83176__-g008.jpg" position="float" orientation="portrait" xlink:type="simple" id="oo_683707.jpg"><uri content-type="original_file" xlink:type="simple">https://binary.pensoft.net/fig/683707</uri></graphic></fig><fig id="F9" position="float" orientation="portrait"><object-id xmlns:xlink="http://www.w3.org/1999/xlink" content-type="doi" xlink:type="simple">10.3897/phytokeys.196.83176.figurea3</object-id><object-id xmlns:xlink="http://www.w3.org/1999/xlink" content-type="arpha" xlink:type="simple">58CAFA6F-6CB0-5229-9157-F018FF6B332D</object-id><label>Figure A3.</label><caption><p>Isotype: LXC00927 (CSH0182171).</p></caption><graphic xmlns:xlink="http://www.w3.org/1999/xlink" xlink:href="phytokeys-196-063_article-83176__-g009.jpg" position="float" orientation="portrait" xlink:type="simple" id="oo_683708.jpg"><uri content-type="original_file" xlink:type="simple">https://binary.pensoft.net/fig/683708</uri></graphic></fig><fig id="F10" position="float" orientation="portrait"><object-id xmlns:xlink="http://www.w3.org/1999/xlink" content-type="doi" xlink:type="simple">10.3897/phytokeys.196.83176.figurea4</object-id><object-id xmlns:xlink="http://www.w3.org/1999/xlink" content-type="arpha" xlink:type="simple">C55DDF62-CDCF-5330-BDAD-A8616A0C5824</object-id><label>Figure A4.</label><caption><p>Isotype: LXC00927 (CSH0182172).</p></caption><graphic xmlns:xlink="http://www.w3.org/1999/xlink" xlink:href="phytokeys-196-063_article-83176__-g010.jpg" position="float" orientation="portrait" xlink:type="simple" id="oo_683709.jpg"><uri content-type="original_file" xlink:type="simple">https://binary.pensoft.net/fig/683709</uri></graphic></fig><fig id="F11" position="float" orientation="portrait"><object-id xmlns:xlink="http://www.w3.org/1999/xlink" content-type="doi" xlink:type="simple">10.3897/phytokeys.196.83176.figurea5</object-id><object-id xmlns:xlink="http://www.w3.org/1999/xlink" content-type="arpha" xlink:type="simple">1AD36EED-B689-575D-A71E-66D35B149C9D</object-id><label>Figure A5.</label><caption><p>Paratype: LXC02320 (CSH0189181).</p></caption><graphic xmlns:xlink="http://www.w3.org/1999/xlink" xlink:href="phytokeys-196-063_article-83176__-g011.jpg" position="float" orientation="portrait" xlink:type="simple" id="oo_683710.jpg"><uri content-type="original_file" xlink:type="simple">https://binary.pensoft.net/fig/683710</uri></graphic></fig><fig id="F12" position="float" orientation="portrait"><object-id xmlns:xlink="http://www.w3.org/1999/xlink" content-type="doi" xlink:type="simple">10.3897/phytokeys.196.83176.figurea6</object-id><object-id xmlns:xlink="http://www.w3.org/1999/xlink" content-type="arpha" xlink:type="simple">9BEFCBDC-9E54-5A26-845E-71F09710E181</object-id><label>Figure A6.</label><caption><p>Paratype: LXC02322 (CSH0189180).</p></caption><graphic xmlns:xlink="http://www.w3.org/1999/xlink" xlink:href="phytokeys-196-063_article-83176__-g012.jpg" position="float" orientation="portrait" xlink:type="simple" id="oo_683711.jpg"><uri content-type="original_file" xlink:type="simple">https://binary.pensoft.net/fig/683711</uri></graphic></fig><fig id="F13" position="float" orientation="portrait"><object-id xmlns:xlink="http://www.w3.org/1999/xlink" content-type="doi" xlink:type="simple">10.3897/phytokeys.196.83176.figurea7</object-id><object-id xmlns:xlink="http://www.w3.org/1999/xlink" content-type="arpha" xlink:type="simple">4574B0C5-876D-5FFE-AF3E-E3EBDBBAB221</object-id><label>Figure A7.</label><caption><p>Paratype: LXC02323 (CSH0189177).</p></caption><graphic xmlns:xlink="http://www.w3.org/1999/xlink" xlink:href="phytokeys-196-063_article-83176__-g013.jpg" position="float" orientation="portrait" xlink:type="simple" id="oo_683712.jpg"><uri content-type="original_file" xlink:type="simple">https://binary.pensoft.net/fig/683712</uri></graphic></fig><fig id="F14" position="float" orientation="portrait"><object-id xmlns:xlink="http://www.w3.org/1999/xlink" content-type="doi" xlink:type="simple">10.3897/phytokeys.196.83176.figurea8</object-id><object-id xmlns:xlink="http://www.w3.org/1999/xlink" content-type="arpha" xlink:type="simple">4B71BACC-1F48-5F82-9F2F-D7D6E50D5F6B</object-id><label>Figure A8.</label><caption><p>Paratype: LXC02323 (CSH0189178).</p></caption><graphic xmlns:xlink="http://www.w3.org/1999/xlink" xlink:href="phytokeys-196-063_article-83176__-g014.jpg" position="float" orientation="portrait" xlink:type="simple" id="oo_683713.jpg"><uri content-type="original_file" xlink:type="simple">https://binary.pensoft.net/fig/683713</uri></graphic></fig><fig id="F15" position="float" orientation="portrait"><object-id xmlns:xlink="http://www.w3.org/1999/xlink" content-type="doi" xlink:type="simple">10.3897/phytokeys.196.83176.figurea9</object-id><object-id xmlns:xlink="http://www.w3.org/1999/xlink" content-type="arpha" xlink:type="simple">DA366821-6631-59E0-B06D-F084C20BFDAD</object-id><label>Figure A9.</label><caption><p>Paratype: LXC02323 (CSH0189179).</p></caption><graphic xmlns:xlink="http://www.w3.org/1999/xlink" xlink:href="phytokeys-196-063_article-83176__-g015.jpg" position="float" orientation="portrait" xlink:type="simple" id="oo_683714.jpg"><uri content-type="original_file" xlink:type="simple">https://binary.pensoft.net/fig/683714</uri></graphic></fig><fig id="F16" position="float" orientation="portrait"><object-id xmlns:xlink="http://www.w3.org/1999/xlink" content-type="doi" xlink:type="simple">10.3897/phytokeys.196.83176.figurea10</object-id><object-id xmlns:xlink="http://www.w3.org/1999/xlink" content-type="arpha" xlink:type="simple">6349F646-35D2-5D2E-B51A-D1EC223526FB</object-id><label>Figure A10.</label><caption><p>Paratype: LXC02324 (CSH0189176).</p></caption><graphic xmlns:xlink="http://www.w3.org/1999/xlink" xlink:href="phytokeys-196-063_article-83176__-g016.jpg" position="float" orientation="portrait" xlink:type="simple" id="oo_683715.jpg"><uri content-type="original_file" xlink:type="simple">https://binary.pensoft.net/fig/683715</uri></graphic></fig><fig id="F17" position="float" orientation="portrait"><object-id xmlns:xlink="http://www.w3.org/1999/xlink" content-type="doi" xlink:type="simple">10.3897/phytokeys.196.83176.figurea11</object-id><object-id xmlns:xlink="http://www.w3.org/1999/xlink" content-type="arpha" xlink:type="simple">CF3675D3-061E-5722-AC42-265FAD4B5D85</object-id><label>Figure A11.</label><caption><p>Paratype: LXC02325 (CSH0189174).</p></caption><graphic xmlns:xlink="http://www.w3.org/1999/xlink" xlink:href="phytokeys-196-063_article-83176__-g017.jpg" position="float" orientation="portrait" xlink:type="simple" id="oo_683716.jpg"><uri content-type="original_file" xlink:type="simple">https://binary.pensoft.net/fig/683716</uri></graphic></fig><fig id="F18" position="float" orientation="portrait"><object-id xmlns:xlink="http://www.w3.org/1999/xlink" content-type="doi" xlink:type="simple">10.3897/phytokeys.196.83176.figurea12</object-id><object-id xmlns:xlink="http://www.w3.org/1999/xlink" content-type="arpha" xlink:type="simple">EFE0F6DF-6923-53C5-8A8B-B9DAF9A8817D</object-id><label>Figure A12.</label><caption><p>Paratype: LXC02325 (CSH0189175).</p></caption><graphic xmlns:xlink="http://www.w3.org/1999/xlink" xlink:href="phytokeys-196-063_article-83176__-g018.jpg" position="float" orientation="portrait" xlink:type="simple" id="oo_683717.jpg"><uri content-type="original_file" xlink:type="simple">https://binary.pensoft.net/fig/683717</uri></graphic></fig></app><fig id="F7" position="float" orientation="portrait"><object-id xmlns:xlink="http://www.w3.org/1999/xlink" content-type="doi" xlink:type="simple">10.3897/phytokeys.196.83176.figurea1</object-id><object-id xmlns:xlink="http://www.w3.org/1999/xlink" content-type="arpha" xlink:type="simple">66777752-1053-589B-9934-73CD30FA25E3</object-id><label>Figure A1.</label><caption><p>Holotype: LXC00927 (CSH0182173).</p></caption><graphic xmlns:xlink="http://www.w3.org/1999/xlink" xlink:href="phytokeys-196-063_article-83176__-g007.jpg" position="float" orientation="portrait" xlink:type="simple" id="oo_683706.jpg"><uri content-type="original_file" xlink:type="simple">https://binary.pensoft.net/fig/683706</uri></graphic></fig><fig id="F8" position="float" orientation="portrait"><object-id xmlns:xlink="http://www.w3.org/1999/xlink" content-type="doi" xlink:type="simple">10.3897/phytokeys.196.83176.figurea2</object-id><object-id xmlns:xlink="http://www.w3.org/1999/xlink" content-type="arpha" xlink:type="simple">C14CF421-0147-58F5-BB0B-7A11FF2A25BB</object-id><label>Figure A2.</label><caption><p>Isotype: LXC00927 (CSH0182170).</p></caption><graphic xmlns:xlink="http://www.w3.org/1999/xlink" xlink:href="phytokeys-196-063_article-83176__-g008.jpg" position="float" orientation="portrait" xlink:type="simple" id="oo_683707.jpg"><uri content-type="original_file" xlink:type="simple">https://binary.pensoft.net/fig/683707</uri></graphic></fig><fig id="F9" position="float" orientation="portrait"><object-id xmlns:xlink="http://www.w3.org/1999/xlink" content-type="doi" xlink:type="simple">10.3897/phytokeys.196.83176.figurea3</object-id><object-id xmlns:xlink="http://www.w3.org/1999/xlink" content-type="arpha" xlink:type="simple">58CAFA6F-6CB0-5229-9157-F018FF6B332D</object-id><label>Figure A3.</label><caption><p>Isotype: LXC00927 (CSH0182171).</p></caption><graphic xmlns:xlink="http://www.w3.org/1999/xlink" xlink:href="phytokeys-196-063_article-83176__-g009.jpg" position="float" orientation="portrait" xlink:type="simple" id="oo_683708.jpg"><uri content-type="original_file" xlink:type="simple">https://binary.pensoft.net/fig/683708</uri></graphic></fig><fig id="F10" position="float" orientation="portrait"><object-id xmlns:xlink="http://www.w3.org/1999/xlink" content-type="doi" xlink:type="simple">10.3897/phytokeys.196.83176.figurea4</object-id><object-id xmlns:xlink="http://www.w3.org/1999/xlink" content-type="arpha" xlink:type="simple">C55DDF62-CDCF-5330-BDAD-A8616A0C5824</object-id><label>Figure A4.</label><caption><p>Isotype: LXC00927 (CSH0182172).</p></caption><graphic xmlns:xlink="http://www.w3.org/1999/xlink" xlink:href="phytokeys-196-063_article-83176__-g010.jpg" position="float" orientation="portrait" xlink:type="simple" id="oo_683709.jpg"><uri content-type="original_file" xlink:type="simple">https://binary.pensoft.net/fig/683709</uri></graphic></fig><fig id="F11" position="float" orientation="portrait"><object-id xmlns:xlink="http://www.w3.org/1999/xlink" content-type="doi" xlink:type="simple">10.3897/phytokeys.196.83176.figurea5</object-id><object-id xmlns:xlink="http://www.w3.org/1999/xlink" content-type="arpha" xlink:type="simple">1AD36EED-B689-575D-A71E-66D35B149C9D</object-id><label>Figure A5.</label><caption><p>Paratype: LXC02320 (CSH0189181).</p></caption><graphic xmlns:xlink="http://www.w3.org/1999/xlink" xlink:href="phytokeys-196-063_article-83176__-g011.jpg" position="float" orientation="portrait" xlink:type="simple" id="oo_683710.jpg"><uri content-type="original_file" xlink:type="simple">https://binary.pensoft.net/fig/683710</uri></graphic></fig><fig id="F12" position="float" orientation="portrait"><object-id xmlns:xlink="http://www.w3.org/1999/xlink" content-type="doi" xlink:type="simple">10.3897/phytokeys.196.83176.figurea6</object-id><object-id xmlns:xlink="http://www.w3.org/1999/xlink" content-type="arpha" xlink:type="simple">9BEFCBDC-9E54-5A26-845E-71F09710E181</object-id><label>Figure A6.</label><caption><p>Paratype: LXC02322 (CSH0189180).</p></caption><graphic xmlns:xlink="http://www.w3.org/1999/xlink" xlink:href="phytokeys-196-063_article-83176__-g012.jpg" position="float" orientation="portrait" xlink:type="simple" id="oo_683711.jpg"><uri content-type="original_file" xlink:type="simple">https://binary.pensoft.net/fig/683711</uri></graphic></fig><fig id="F13" position="float" orientation="portrait"><object-id xmlns:xlink="http://www.w3.org/1999/xlink" content-type="doi" xlink:type="simple">10.3897/phytokeys.196.83176.figurea7</object-id><object-id xmlns:xlink="http://www.w3.org/1999/xlink" content-type="arpha" xlink:type="simple">4574B0C5-876D-5FFE-AF3E-E3EBDBBAB221</object-id><label>Figure A7.</label><caption><p>Paratype: LXC02323 (CSH0189177).</p></caption><graphic xmlns:xlink="http://www.w3.org/1999/xlink" xlink:href="phytokeys-196-063_article-83176__-g013.jpg" position="float" orientation="portrait" xlink:type="simple" id="oo_683712.jpg"><uri content-type="original_file" xlink:type="simple">https://binary.pensoft.net/fig/683712</uri></graphic></fig><fig id="F14" position="float" orientation="portrait"><object-id xmlns:xlink="http://www.w3.org/1999/xlink" content-type="doi" xlink:type="simple">10.3897/phytokeys.196.83176.figurea8</object-id><object-id xmlns:xlink="http://www.w3.org/1999/xlink" content-type="arpha" xlink:type="simple">4B71BACC-1F48-5F82-9F2F-D7D6E50D5F6B</object-id><label>Figure A8.</label><caption><p>Paratype: LXC02323 (CSH0189178).</p></caption><graphic xmlns:xlink="http://www.w3.org/1999/xlink" xlink:href="phytokeys-196-063_article-83176__-g014.jpg" position="float" orientation="portrait" xlink:type="simple" id="oo_683713.jpg"><uri content-type="original_file" xlink:type="simple">https://binary.pensoft.net/fig/683713</uri></graphic></fig><fig id="F15" position="float" orientation="portrait"><object-id xmlns:xlink="http://www.w3.org/1999/xlink" content-type="doi" xlink:type="simple">10.3897/phytokeys.196.83176.figurea9</object-id><object-id xmlns:xlink="http://www.w3.org/1999/xlink" content-type="arpha" xlink:type="simple">DA366821-6631-59E0-B06D-F084C20BFDAD</object-id><label>Figure A9.</label><caption><p>Paratype: LXC02323 (CSH0189179).</p></caption><graphic xmlns:xlink="http://www.w3.org/1999/xlink" xlink:href="phytokeys-196-063_article-83176__-g015.jpg" position="float" orientation="portrait" xlink:type="simple" id="oo_683714.jpg"><uri content-type="original_file" xlink:type="simple">https://binary.pensoft.net/fig/683714</uri></graphic></fig><fig id="F16" position="float" orientation="portrait"><object-id xmlns:xlink="http://www.w3.org/1999/xlink" content-type="doi" xlink:type="simple">10.3897/phytokeys.196.83176.figurea10</object-id><object-id xmlns:xlink="http://www.w3.org/1999/xlink" content-type="arpha" xlink:type="simple">6349F646-35D2-5D2E-B51A-D1EC223526FB</object-id><label>Figure A10.</label><caption><p>Paratype: LXC02324 (CSH0189176).</p></caption><graphic xmlns:xlink="http://www.w3.org/1999/xlink" xlink:href="phytokeys-196-063_article-83176__-g016.jpg" position="float" orientation="portrait" xlink:type="simple" id="oo_683715.jpg"><uri content-type="original_file" xlink:type="simple">https://binary.pensoft.net/fig/683715</uri></graphic></fig><fig id="F17" position="float" orientation="portrait"><object-id xmlns:xlink="http://www.w3.org/1999/xlink" content-type="doi" xlink:type="simple">10.3897/phytokeys.196.83176.figurea11</object-id><object-id xmlns:xlink="http://www.w3.org/1999/xlink" content-type="arpha" xlink:type="simple">CF3675D3-061E-5722-AC42-265FAD4B5D85</object-id><label>Figure A11.</label><caption><p>Paratype: LXC02325 (CSH0189174).</p></caption><graphic xmlns:xlink="http://www.w3.org/1999/xlink" xlink:href="phytokeys-196-063_article-83176__-g017.jpg" position="float" orientation="portrait" xlink:type="simple" id="oo_683716.jpg"><uri content-type="original_file" xlink:type="simple">https://binary.pensoft.net/fig/683716</uri></graphic></fig><fig id="F18" position="float" orientation="portrait"><object-id xmlns:xlink="http://www.w3.org/1999/xlink" content-type="doi" xlink:type="simple">10.3897/phytokeys.196.83176.figurea12</object-id><object-id xmlns:xlink="http://www.w3.org/1999/xlink" content-type="arpha" xlink:type="simple">EFE0F6DF-6923-53C5-8A8B-B9DAF9A8817D</object-id><label>Figure A12.</label><caption><p>Paratype: LXC02325 (CSH0189175).</p></caption><graphic xmlns:xlink="http://www.w3.org/1999/xlink" xlink:href="phytokeys-196-063_article-83176__-g018.jpg" position="float" orientation="portrait" xlink:type="simple" id="oo_683717.jpg"><uri content-type="original_file" xlink:type="simple">https://binary.pensoft.net/fig/683717</uri></graphic></fig></tp:treatment-sec><ref-list><ref id="B19"><mixed-citation xmlns:xlink="http://www.w3.org/1999/xlink" xlink:type="simple"><institution xlink:type="simple">IUCN</institution> (<year>2019</year>) Guidelines for Using the IUCN Red List Categories and Criteria. Version 14. Prepared by the Standards and Petitions Committee. <ext-link xlink:type="simple" ext-link-type="uri" xlink:href="http://cmsdocs.s3.amazonaws.com/RedListGuidelines.pdf">http://cmsdocs.s3.amazonaws.com/RedListGuidelines.pdf</ext-link></mixed-citation></ref></ref-list></tp:taxon-treatment>
